# Supplementary material for: Application of Inertial Microfluidics for Isolation and Removal of Round Spermatids from a Spermatogenic Cell Sample to Assist In-Vitro Human Spermatogenesis
Source: Micromachines (Basel). 2025 Apr 25;16(5):500. doi: 10.3390/mi16050500 (PMC12113712; doi:10.3390/mi16050500)
Supplement: Supplementary file 1 [file micromachines-16-00500-s001.zip]

Archive with 1 entries (1 files):
- micromachines-3580398-supplementary.pdf
